# Supplementary material for: Exploring the use of pulsed erbium lasers to retrieve a zirconia crown from a zirconia implant abutment
Source: PLoS One. 2020 Jun 1;15(6):e0233536. doi: 10.1371/journal.pone.0233536 (PMC7263620; doi:10.1371/journal.pone.0233536)
Supplement: S1 Table — (XLSX) [file pone.0233536.s001.xlsx]

## Sheet: Debond Time Table
Crown	G1 [Er1] (s)	G1 [Er2] (s)	G2 (s)		Anova: Single Factor
1	360	360	390
2	330	240	330		SUMMARY
3	270	270	330		Groups	Count	Sum	Average	Variance
4	390	330	300		G1 [Er1] (s)	10	3120	312	1840
5	270	330	330		G1 [Er2] (s)	10	3090	309	1810
6	330	360	360		G2 (s)	10	3330	333	690
7	270	330	300
8	270	270	330
9	330	270	330		ANOVA
10	300	330	330		Source of Variation	SS	df	MS	F	P-value	F crit
Average	312	309	333		Between Groups	3420	2	1710	1.18203	0.322029	3.35413		There is NO Staistical Significance: Debond times between the 3 debond times do not staistically vary.
Standard Deviation	42.8952	42.5441	26.2679		Within Groups	39060	27	1446.67
					Total	42480	29
	1st and 2nd Time done using Fotona Laser
	3rd Debond time done using Water Lase Laser
